# Supplementary material for: Synergistic Effects of Microencapsulated Polyphenols and Concurrent Training on Metabolic Health and Fitness in Overweight/Obese Adults with Prediabetes
Source: Nutrients. 2025 Oct 25;17(21):3358. doi: 10.3390/nu17213358 (PMC12608511; doi:10.3390/nu17213358)
Supplement: Supplementary file 1 [file nutrients-17-03358-s001.zip]

Archive with 1 entries (1 files):
- nutrients-3926618-supplementary.pdf
